# Supplementary material for: ZO-1 Regulates Hippo-Independent YAP Activity and Cell Proliferation via a GEF-H1- and TBK1-Regulated Signalling Network
Source: Cells. 2024 Apr 5;13(7):640. doi: 10.3390/cells13070640 (PMC11011562; doi:10.3390/cells13070640)
Supplement: Supplementary file 1 [file cells-13-00640-s001.zip]

Archive with 1 entries (1 files):
- cells-2908453-supplementary.pdf
